# Supplementary material for: A Mobile Clinical Decision Support Tool for Pediatric Cardiovascular Risk-Reduction Clinical Practice Guidelines: Development and Description
Source: JMIR Mhealth Uhealth. 2017 Mar 7;5(3):e29. doi: 10.2196/mhealth.6291 (PMC5378042; doi:10.2196/mhealth.6291)
Supplement: Multimedia Appendix 3 [file mhealth_v5i3e29_app3.xls]

## Sheet: Inventory
					Risk Factors
Variable Category	Variable (code)	Proposed Question	Response Options	Range	Family Hx	Nutrition and Diet	Physical Activity	Tobacco Exposure	BP	Lipids	Overwt Obesity
Family History	hasPerentObesity	Is a parent of the patient obese?	yes, no, don't know								x
	parentTC	Parent total cholesterol	value (mg/dL)	50-600 mg/dL						x
	parentDyslipidemia	Does either parent have dyslipidemia?	yes,no, don't know							x
	hasMotherSmoker		yes, no, don't know					x
	hasFemaleMaleCVD	Does the patient have a family history of CVD?	yes,no, don't know		x					x
Demographics	patient_birthday	Birthday	value		x	x	x	x	x	x	x
	pi_ageInMonths
	sex	Sex	male, female		x				x	x	x
Clinical Value	height	Height	value (cm)	0-300 cm							x
	weight	Weight	value (Kg)	0-300 kg							x
	bmiPercentile	calculated	value								x
	bmi
	bpSys	BP Systolic, BP Diastolic	value (mmHg)	(20-250 mm/Hg),(20-250 mm/Hg)					x
	bpDia
	bpSysPercentile
	bpDiaPercentile
	tg	Triglycerides	value (mg/dL)	20-600 mg/dL						x
	ldlC	LDL-C	value (mg/dL)	20-600 mg/dL						x
	nonHDLC	Non HDL-C	value (mg/dL)	20-600 mg/dL						x
	hdlc	HDL-C	value (mg/dL)	20-600 mg/dL						x
	hdl	HDL	value (mg/dL)	20-600 mg/dL						x
	bpConfirmed	Was BP confirmed?	yes,no						x
	bpPreHTN	auto populated?	yes,no						x
	bpStage1HTN	auto populated?	yes,no						x
	bpStage2HTN	auto populated?	yes,no						x
	primaryHTN	auto populated?	yes,no						x
	secondaryHTN	auto populated?	yes,no						x
	lvh	Left ventricular hypertrophy (LVH)	yes,no						x
	bpReevaluatePreHTN	auto populated?	yes,no						x
	bpReevaluateStage1HTN	auto populated?	yes,no						x
	bpReevaluateStage2HTN	auto populated?	yes,no						x
	flp	Fasting Lipid Profile	yes,no							x
	elevatedLDLC		yes,no							x
	elevavatedTGC		yes,no							x
	repeatFLP	Repeated fasting lipid profile?	yes,no							x
	repeatFLPNumber		value							x
	nonFLP	Non Fasting Lipid Profile	yes,no							x
SOC/BeH	hasSmokeFreeHome	Does the patient have a smoke free home?	yes,no					x
	isSmoker	Does the patient currently smoke?	yes,no					x
	deltaPhysicalActivity	Categorize change in physical activity.	stable, changed, intensified								x
Patient Medical Hx	hasConditions	Does the patient have any of the following:	Neonatal complications, Congenital heart disese, Urinary renal abnormality, Solid organ transplant, Malignancy,						x	x
	hasHighRiskFactorLipid	Does the patient have any of the following high risk factors?	Hypertension requiring drug therapy, current cigarette smoker, BMI≥97th %tile, high risk condition, no							x
	hasModerateRiskFactorLipid	Does the patient have any of the following moderate risk factors?	Hypertension not requiring drug therapy, BMI≥95th %tile, <97th %tile, HDL-C<40 mg/dl, presence of moderate risk conditions, no							x
	hasHighRiskConditionLipid	Does the patient have any of the following high risk conditions?	Diabetes mellitus type 1, Diabetes mellitus type 2, chronic kidney disease, end stage renal disease, post renal transplant, post orthopedic heart transplant, Kawasaki disease with current aneurysms , no							x
	hasModerateRiskConditionLipid	Does the patient have any of the following moderate risk conditions?	Kawasaki disease with regressed coronary aneurysms, systemic lupus, juvenile rheumatoid arthritis, HIV, nephrotic syndrome, no							x
	deltaBMI	Categorize change in BMI.	stable, improving, increasing, excessive increase, no improvement								x
	hasCVDRiskFactor		yes=sedentary, obesity, dyslipidemia, hypertension, diabetes, obesity, history of smoking, sedentary lifestyle		x
	deltaComorbidities	Categorize change in comorbidities.	stable, improving								x
	hasComorbidities	Does the patient have any of the following?	Hypertension, dyslipidemia, Diabetes mellitus type 2

## Sheet: FH
V1	T1	V2	T2	V3	T3	V4	T4	V5	T5	V6	T6	V7	T7	V8	T8	V9	T9	Code	Title	Recommendation Header	Recommendation	Grade	More Info	Supportive Actions
pi_ageInMonths	0<216																	FH1	Family History	Take Family Hx of CVD	Take detailed family Hx of CVD at initial encounter and update at the 3, 9-11, and 18 year visits (Grade B).			Educate parents about the importance of family history in estimating future health risks for all family members.
pi_ageInMonths	0<216	pi_hasFemaleMaleCVD	Y															FH2	Family History	Evaluate Patient for CV Risk Factors	Evaluate patient for other CV risk factors (Grade B).		Risk factors include dyslipidemia, hypertension, diabetes, obesity, history of smoking, and sedentary lifestyle.
pi_ageInMonths	0<216	|pi_hasFemaleMaleCVD	Y	pi_dyslipidemia	Y	pi_hypertension	Y	pi_diabetes1	Y	pi_diabetes2	Y	pi_bmiPercentile	>=95	pi_isSmoker	Y	|pi_physicalActivity	sedentary	FH3	Family History	Evaluate Family for CV Risk Factors	Evaluate family, especially parents, for CV risk factors (Grade B).
pi_ageInMonths	0<216																	FH4	Family History	Update Family Hx	Update family Hx at each non urgent visit (Grade D).
pi_ageInMonths	0<216																	FH5	Family History	Stratify Risk for CVD	Use family Hx to stratify risk for CVD as the risk profile evolves (Grade D).
pi_ageInMonths	216<264																	FH6	Family History	Review Family Hx	Review family Hx of CVD with patient(Grade B).			Educate patient about family and personal risk for early heart disease including the need for evaluation for all CV risk factors.

## Sheet: ND
V1	T1	Code	Title	Recommendation Header	Recommendation	Grade	More Info	Supportive Actions
pi_ageInMonths	0<6	ND1	Nutrition and Diet	Infants Should be Exclusively Breastfed	Infants should be exclusively breastfed, no supplemental formula or other foods, until age 6 months (Grade B).		Infants that cannot be fed directly at the breast should be fed expressed milk. Infants for whom expressed milk is not available should be fed iron-fortified infant formula.
pi_ageInMonths	6<12	ND2	Nutrition and Diet	Continue Breastfeeding, Gradually add Solids	Continue breastfeeding until 12 months while gradually adding solids . Transition to iron-fortified formula until 12 months if reducing breastfeeding(Grade B). Fat intake in infants less than 12 months of age should not be restricted without medical indication. Limit other drinks to less then 4oz per day of 100% fruit juice. No sweetened beverages, and encourage water (Grade D).		Infants who cannot be fed directly at the breast should be fed expressed milk. Infants for whom expressed milk is not available should be fed iron-fortified infant formula.
pi_ageInMonths	12<24	ND3	Nutrition and Diet	Transition to Cow's Milk	Transition to reduced fat unflavored cow's milk, limit or avoid sugar sweetened beverage intake, and encourage water(Grade B).		Toddlers 12-24 months of age with a family history of obesity, heart disease, or high cholesterol should discuss transition to reduced-fat milk with pediatric care provider after 12 months of age. Continued breastfeeding is still appropriate and nutritionally superior.	The fat content of cow's milk to introduce at age 12-24 months should be decided together by parents and health care providers based on the child's growth, appetite, intake of other nutrient dense foods, intake of other sources of fat, and potential risk for obesity and CVD. Serve no more than 4oz per day of 100 %fruit juice from a cup. Limit sodium intake. Consider DASH-type diet rich in fruits,…
pi_ageInMonths	12<24	ND6	Nutrition and Diet	Review Fat Content	Transition to table food with: Total fat 30% of daily kcal/EERd. Saturated fat 8-10% of daily kcal/EER. Cholesterol<300 mg/d (Grade B). Avoid trans fat as much as possible. Monounsaturated and polyunsaturated fat up to 20% of daily kcal/EER. (Grade D).		Estimated Energy Requirements per day for age/gender.to cow’s milk. Milk reduced in fat should be used only in the context of an overall diet that supplies 30% of calories from fat.
pi_ageInMonths	24<132	ND4	Nutrition and Diet	Review Primary Beverage	Fat free unflavored milk (Grade A), limit or avoid sugar sweetened beverages; encourage water (Grade B).			Teach portions based on EER for age/sex/gender. Encourage moderately increased energy intake during periods of rapid growth and/or regular moderate-to-vigorous physical activity. Encourage dietary fiber from foods: Age plus 5 grams per day. Limit naturally sweetened juice with no added sugar to 4 oz. per day. Limit sodium intake. Support DASH-style eating plan.
pi_ageInMonths	24<132	ND7	Nutrition and Diet	Review Fat Content	Total fat 25-30% of daily kcal/EERd, Saturated fat 8-10% of daily kcal/ EER, Cholesterol<300 mg/d (Grade A). Avoid trans fats as much as possible Monounsaturated and polyunsaturated fat up to 20% of daily kcal/EER, (Grade D)		Estimated Energy Requirements per day for age/gender.
pi_ageInMonths	24<132	ND8	Nutrition and Diet	Review Fiber Intake	Encourage high dietary fiber intake from foods (Grade B).		Naturally fiber-rich foods are recommended (fruits, vegetables, whole grains); fiber supplements are not advised. Limit refined carbohydrates (sugars, white rice, white bread).
pi_ageInMonths	132<264	ND5	Nutrition and Diet	Promote Fat Free Unflavored Milk	Fat free unflavored milk (Grade A), limit or avoid sugar sweetened beverages; encourage water (Grade B).			Teach portions based on EER for age/sex/activity. Encourage moderately increased energy intake during periods of rapid growth and/or regular moderate to vigorous physical activity. Advocate dietary fiber: Goal of 14 g/1,000 kcal. Limit naturally sweetened juice with no added sugar to 4-6 oz. per day. Limit sodium intake. Encourage healthy eating habits: Breakfast every day, eating meals as a fami…
pi_ageInMonths	132<264	ND9	Nutrition and Diet	Review Fat Content	Total fat 25-30% of daily kcal/EERd, Saturated fat 8-10% of daily kcal/ EER, Cholesterol<300 mg/d (Grade A). Avoid trans fats as much as possible Monounsaturated and polyunsaturated fat up to 20% of daily kcal/EER. (Grade D).
pi_ageInMonths	132<264	ND10	Nutrition and Diet	Review Fiber Intake	Encourage high dietary fiber intake from foods (Grade B).		Naturally fiber-rich foods are recommended (fruits, vegetables, whole grains); fiber supplements are not advised. Limit refined carbohydrates (sugars, white rice, white bread).

## Sheet: PA
V1	T1	Code	Title	Recommendation Header	Recommendation	Grade	More Info	Supportive Actions
pi_ageInMonths	0<12	PA1	Physical Activity	Promote PA	Parents should create an environment promoting and modeling physical activity and limiting sedentary time (Grade D).			Discourage TV viewing altogether.
pi_ageInMonths	12<60	PA2	Physical Activity	Promote Unlimited Playtime	Unlimited active playtime in safe, supportive environment. Limit sedentary time, especially TV and video (Grade D).			For children under 2 years, discourage television viewing altogether. Limit total media time to no more than 1-2 hours of quality programming per day. No TV in child's bedroom. Encourage family activity at least once a week. Counsel routine activity for parents as role models for children.
pi_ageInMonths	60<132	PA3	Physical Activity	Promote PA	Moderate to vigorous physical activity every day (Grade A). Limit daily leisure screen time- TV/video/computer (Grade B).		Examples of moderate to vigorous physical activities are walking briskly or jogging. Examples of vigorous physical activities are running, playing singles tennis or soccer.	Prescribe moderate to vigorous activity 1 hour per day with vigorous intensity physical activity 3 days per week. Limit total media time to no more than 1-2 hours of quality programming per day. No TV in child's bedroom. Take activity and screen time history from child once a year. Match physical activity recommendations with energy intake. Recommend appropriate safety equipment relative to each …
pi_ageInMonths	132<216	PA4	Physical Activity	Promote PA	Moderate to vigorous physical activity every day (Grade A). Limit leisure time TV/video/computer use(Grade B).		Examples of moderate to vigorous physical activities are walking briskly or jogging. Examples of vigorous physical activities are running, playing singles tennis or soccer.	Encourage adolescents to aim for 1 hour per day of moderate to vigorous daily activity, with vigorous intense physical activity 3 days per week. Encourage no TV in bedroom. Limit total media time to no more than 1-2 hours of quality programming per day. Match activity recommendations with energy intake. Take activity and screen time history from adolescent at health supervision visits. Encourage …
pi_ageInMonths	216<264	PA5	Physical Activity	Promote PA	Moderate to vigorous physical activity every day (Grade A). Limit leisure time TV/video/computer use (Grade B).		Examples of moderate to vigorous physical activities are walking briskly or jogging. Examples of vigorous physical activities are running, playing singles tennis or soccer.	Support goal of 1 hour per day of moderate to vigorous daily activity with vigorous intense physical activity on 3 d/wk. Recommend that combined leisure screen time not exceed 2 h/d. Activity and screen time history at health supervision visits. Encourage involvement in year-round, lifelong physical activities.

## Sheet: TE
V1	T1	V2	T2	Code	Title	Recommendation Header	Recommendation	Grade	More Info	Supportive Actions
pi_ageInMonths	0<60			TE1	Tobacco Exposure	Promote Smoke Free Home	Promote a smoke free home environment (Grade B) . Reinforce this message at every encounter, including urgent visits for respiratory problems ( C).			Provide information about health benefits of a smoke-free home to parents and children. Advocate for school- and community-based smoke-free interventions.
pi_ageInMonths	60<132			TE2	Tobacco Exposure	Obtain Smoke Exposure Hx	Obtain smoke exposure history from child, including personal history of tobacco use. Counsel patients strongly about not smoking, including providing explicit information about the addictive and adverse health effects of smoking (C ).
pi_ageInMonths	132<264			TE3	Tobacco Exposure	Obtain Personal Smoking Hx	Obtain personal smoking history at every non-urgent health encounter. Explicitly recommend against smoking (Grade B)
pi_ageInMonths	132<264	pi_isSmoker	Y	TE4	Tobacco Exposure	Provide Smoking Cessation Guidance	Provide specific smoking cessation guidance (Grade B).			Use 5A (Ask, Advise, Assess, Assist, Arrange)questions to assess readiness to quit . Establish your health care practice as a resource for smoking cessation. Provide quit line number. Identify community cessation resources. Provide information about pharmacotherapy for cessation.

## Sheet: OO
V1	T1	V2	T2	V3	T3	V4	T4	V5	T5	V6	T6	V7	T7	V8	T8	V9	T9	V10	T10	Code	Title	Recommendation Header	Recommendation	Grade	More Info	Supportive Actions
pi_ageInMonths	0<24																			OO1	Overweight and Obesity	Promote CHILD 1 Diet	No weight for height specific recommendations. CHILD 1 diet is recommended for pediatric care providers to use with their child and adolescent patients to reduce CV risk.
pi_ageInMonths	24<72	pi_hasParentObesity	Y	pi_deltaBMI	excessiveIncrease															OO2	Overweight and Obesity	Promote CHILD 1 Diet and PA	Provide focused CHILD1 and physical activity education (Grade B).
pi_ageInMonths	24<72	pi_deltaBMI	stable	pi_bmiPercentile	<85															OO4	Overweight and Obesity	Reinforce Program	Reinforce current program, follow up in 6 months (Grade B).
pi_ageInMonths	24<72	pi_bmiPercentile	<85	|pi_deltaBMI	excessiveIncrease	|pi_deltaBMI	increasing													OO5	Overweight and Obesity	RD Counseling and PA	RD counseling for energy balanced diet, intensify physical activity change. Follow up in 6 months.
pi_ageInMonths	24<72	pi_bmiPercentile	85<95	!pi_deltaBMI	increasing	!pi_deltaBMI	improving	!pi_deltaBMI	excessiveIncrease											OO6	Overweight and Obesity	Weight Gain Prevention	Discuss excess weight gain prevention with parents as focus for energy-balanced diet. Reinforce physical activity recommendations. Follow up in 6 months (Grade D).
pi_ageInMonths	24<72	pi_bmiPercentile	85<95	|pi_deltaBMI	excessiveIncrease	|pi_deltaBMI	increasing													OO7	Overweight and Obesity	RD Counseling and PA	RD counseling for energy balanced diet, intensify physical activity recommendations, follow up in 6 months (Grade D).
pi_ageInMonths	24<72	pi_bmiPercentile	85<95	pi_deltaBMI	improving															OO8	Overweight and Obesity	Continue Program	Continue current program.
pi_ageInMonths	24<72	pi_bmiPercentile	>=95																	OO9	Overweight and Obesity	Assess Comorbidities	Assess for comorbidities. Family-based weight gain prevention with parents as focus; RD counseling and follow-up for energy-balanced diet; moderate to vigorous physical activity (MVPA) prescription; limit sedentary screen time. Follow up in 3 months (Grade B).		Hypertension, Dyslipidemia, Type 2 Diabetes Mellitus
pi_ageInMonths	72<144	pi_hasParentObesity	Y	pi_deltaPhysicalActivity	changed															OO10	Overweight and Obesity	Promote CHILD 1 Diet and PA	Provide focused CHILD1 and physical activity education (Grade B).
pi_ageInMonths	72<144	pi_deltaBMI	stable	pi_bmiPercentile	<85															OO12	Overweight and Obesity	Reinforce Program	Reinforce current programs. Follow up in 6 months (Grade B).
pi_ageInMonths	72<144	pi_bmiPercentile	85<95	!pi_deltaBMI	increasing	!pi_deltaBMI	improving	!pi_deltaBMI	excessiveIncrease	!pi_deltaBMI	stable									OO14	Overweight and Obesity	Prevent Weight Gain	Excessive weight gain prevention with parents as focus for energy balanced diet; reinforce physical activity recommendations, follow up in 6 months (Grade D)
pi_ageInMonths	72<144	pi_bmiPercentile	85<95	|pi_deltaBMI	improving	|pi_deltaBMI	stable													OO15	Overweight and Obesity	Reinforce Current Program	Reinforce current program, follow up in 6 months (Grade D).
pi_ageInMonths	72<144	pi_bmiPercentile	85<95	|pi_deltaBMI	excessiveIncrease	|pi_deltaBMI	increasing													OO16	Overweight and Obesity	Recommend RD Counseling and Intensified PA	RD counseling for energy-balanced CHILD 1 diet, intensified physical activity recommendations, follow up in three months (Grade D).
pi_ageInMonths	72<144	pi_bmiPercentile	95<97	!pi_noCondition	Y															OO17	Overweight and Obesity	Assess Comorbidities	Assess for comorbidities if applicable (Grade B).		Hypertension, Dyslipidemia, Type 2 Diabetes Mellitus
pi_ageInMonths	72<144	pi_bmiPercentile	95<97	pi_noCondition	Y	!pi_deltaBMI	noImprovement													OO18	Overweight and Obesity	Promote Weight Loss Plan	Office-based weight loss plan. Family-centered program with parents as focus for behavior modification, (-) energy balance diet counseling by RD, Rx for increased moderate to vigorous physical activity, decreased sedentary time for 6 months (Grade A)		Examples of moderate to vigorous physical activities are walking briskly or jogging. Examples of vigorous physical activities are running, playing singles tennis or soccer.
pi_ageInMonths	72<144	pi_bmiPercentile	95<97	|pi_deltaBMI	improving	pi_deltaDyslipidemia	improving	pi_deltaHypertension	improving	pi_deltaDiabetes2	improving	|pi_deltaDiabetes1	improving							OO19	Overweight and Obesity	Continue Plan	Continue current plan (Grade A) .
pi_ageInMonths	72<144	pi_bmiPercentile	95<97	pi_noCondition	Y	pi_deltaBMI	noImprovement													OO20	Overweight and Obesity	Refer to Weight Loss Program	Refer to comprehensive multidisciplinary lifestyle weight loss program (Grade A) .
pi_ageInMonths	72<144	pi_bmiPercentile	95<97	|pi_dyslipidemia	Y	pi_hypertension	Y	|pi_diabetes2	Y	!pi_deltaBMI	improving	!pi_deltaDyslipidemia	improving	!pi_deltaHypertension	improving	!pi_deltaDiabetes2	improving	!pi_deltaDiabetes1	improving	OO21	Overweight and Obesity	Refer to Weight Loss Program	Refer to comprehensive multidisciplinary weight loss program for intensive management for 6 months (Grade A) .
pi_ageInMonths	72<144	pi_bmiPercentile	>=97																	OO21	Overweight and Obesity	Refer to Weight Loss Program	Refer to comprehensive multidisciplinary weight loss program for intensive management for 6 months (Grade A) .
pi_ageInMonths	72<144	pi_bmiPercentile	<85	|pi_deltaBMI	excessiveIncrease	|pi_deltaBMI	increasing				`									OO29	Overweight and Obesity	Recommend RD Counseling and Intensified PA	RD counseling for energy balanced weight control diet, intensified physical activity, follow up in three months (Grade B).
pi_ageInMonths	144<264	pi_hasParentObesity	Y	pi_deltaPhysicalActivity	changed															OO24	Overweight and Obesity	Provide Focused Diet and PA Education	Provide focused diet and physical activity education for 6 months (Grade B).
pi_ageInMonths	144<264	pi_deltaBMI	stable	pi_bmiPercentile	<85															OO15	Overweight and Obesity	Reinforce Program	Reinforce current program, follow up in 6 months (Grade D).
pi_ageInMonths	144<264	pi_bmiPercentile	<85	|pi_deltaBMI	excessiveIncrease	|pi_deltaBMI	increasing													OO27	Overweight and Obesity	Recommend RD Counseling and Intensified PA	RD counseling for energy-balanced CHILD 1 diet, intensified physical activity for 3 months (Grade D)
pi_ageInMonths	144<264	pi_bmiPercentile	85<95	pi_deltaBMI	improving															OO28	Overweight and Obesity	Continue Plan	Continue current program (Grade B).
pi_ageInMonths	144<264	pi_bmiPercentile	85<95	|pi_deltaBMI	excessiveIncrease	|pi_deltaBMI	increasing													OO29	Overweight and Obesity	Recommend RD Counseling and Intensified PA	RD counseling for energy balanced weight control diet, intensified physical activity, follow up in three months (Grade B).
pi_ageInMonths	144<264	pi_bmiPercentile	>=95	!pi_noCondition	Y															OO30	Overweight and Obesity	Assess Patient for Comorbidities	Assess for comorbidities.		Hypertension, Dyslipidemia, Type 2 Diabetes Mellitus
pi_ageInMonths	144<264	pi_bmiPercentile	>=95	pi_noCondition	Y	!pi_deltaBMI	improving	!pi_deltaBMI	noImprovement											OO31	Overweight and Obesity	Weight Loss Plan	Office-based weight loss plan. Family-centered with adolescent as change agent for behavior modification counseling, RD counseling for (-) energy-balanced diet, Rx for increased moderate to vigorous physical activity, decreased sedentary time x 6 months (Grade B).		Examples of moderate to vigorous physical activities are walking briskly or jogging. Examples of vigorous physical activities are running, playing singles tennis or soccer.
pi_ageInMonths	144<264	pi_bmiPercentile	>=95	pi_noCondition	Y	pi_deltaBMI	improving													OO32	Overweight and Obesity	Continue Plan	Continue current program (Grade B).
pi_ageInMonths	144<264	pi_bmiPercentile	>=95	pi_noCondition	Y	pi_deltaBMI	noImprovement													OO33	Overweight and Obesity	Refer to Weight Loss Program	Referral to comprehensive multidisciplinary weight loss program with peers. Consider initiation of medication (orlistat) under care of experienced MD for 6-12 months (Grade B)
pi_ageInMonths	144<264	pi_bmiPercentile	>=95	|pi_dyslipidemia	Y	pi_hypertension	Y	|pi_diabetes2	Y	!pi_deltaBMI	improving	!pi_deltaBMI	noImprovement							OO34	Overweight and Obesity	Refer to Weight Loss Program	Refer to comprehensive multidisciplinary weight loss program for intensive management for 6 to 12 months (Grade A) .
pi_ageInMonths	144<264	pi_bmiPercentile	>=95	|pi_dyslipidemia	Y	pi_hypertension	Y	|pi_diabetes2	Y	pi_deltaBMI	noImprovement	!pi_deltaBMI	improving							OO35	Overweight and Obesity	Consider Orlistat	Consider initiation of orlistat under care of experienced clinician for 6-12 months (Grade A) .
pi_ageInMonths	144<264	pi_bmiPercentile	>=95	|pi_dyslipidemia	Y	pi_hypertension	Y	|pi_diabetes2	Y	pi_deltaBMI	improving	!pi_deltaBMI	noImprovement							OO36	Overweight and Obesity	Continue Plan	Continue present program (Grade A) .
pi_ageInMonths	144<264	pi_bmiPercentile	85<95	!pi_deltaBMI	increasing	!pi_deltaBMI	improving	!pi_deltaBMI	excessiveIncrease											OO45		Weight Gain Prevention	Discuss excess weight gain prevention with adolescent as change agent for energy-balanced CHILD 1 diet, reinforced physical activity recommendations every 6 months
pi_ageInMonths	144<264	pi_bmi	>=35																	OO37	Overweight and Obesity	Refer to Weight Loss Program	Refer to comprehensive multidisciplinary weight loss program for intensive management x 6 months-12 months (Grade A) . If BMI is far above 35kg/m2 and comorbidities are unresponsive to lifestyle therapy for over 1 year, consider bariatric surgery or refereal to center with experience/ expertise in procedures (Grade A) .
pi_ageInMonths	144<264	pi_bmi	>=35	pi_deltaBMI	improving															OO36	Overweight and Obesity	Continue Plan	Continue present program (Grade A) .
pi_ageInMonths	144<264	pi_bmi	>=35	pi_deltaBMI	noImprovement															OO35	Overweight and Obesity	Consider Orlistat	Consider initiation of orlistat under care of experienced clinician for 6-12 months (Grade A) .

## Sheet: Lipid Screener
V1	T1	V2	T2	V3	T3	V4	T4	V5	T5	v6	t6	V7	T7	V8	T8	V9	T9	V10	T10	Code	Title	Recommendation Header	Recommendation	Grade	More Info	Supportive Actions
pi_ageInMonths	0<24																			LP58	Lipids	No Screening	No lipid screening ( Grade C)
pi_ageInMonths	24<108	pi_parent_TC	>=240																	LP1	Lipids	Measure FLP 2X and Average Results	Measure fasting lipid profile two times and average results (Grade B).		Interval between FLP measurements: after 2 weeks but within 3 months.
pi_ageInMonths	24<108	pi_parent_Dyslipidemia	Y																	LP1	Lipids	Measure FLP 2X and Average Results	Measure fasting lipid profile two times and average results (Grade B).		Interval between FLP measurements: after 2 weeks but within 3 months.
pi_ageInMonths	24<108	pi_hasFemaleMaleCVD	Y																	LP1	Lipids	Measure FLP 2X and Average Results	Measure fasting lipid profile two times and average results (Grade B).		Interval between FLP measurements: after 2 weeks but within 3 months.
pi_ageInMonths	24<108	|pi_diabetes1	Y	|pi_diabetes2	Y															LP1	Lipids	Measure FLP 2X and Average Results	Measure fasting lipid profile two times and average results (Grade B).		Interval between FLP measurements: after 2 weeks but within 3 months.
pi_ageInMonths	24<108	pi_hypertension	Y																	LP1	Lipids	Measure FLP 2X and Average Results	Measure fasting lipid profile two times and average results (Grade B).		Interval between FLP measurements: after 2 weeks but within 3 months.
pi_ageInMonths	24<108	pi_bmiPercentile	>=95																	LP1	Lipids	Measure FLP 2X and Average Results	Measure fasting lipid profile two times and average results (Grade B).		Interval between FLP measurements: after 2 weeks but within 3 months.
pi_ageInMonths	24<108	pi_isSmoker	Y																	LP1	Lipids	Measure FLP 2X and Average Results	Measure fasting lipid profile two times and average results (Grade B).		Interval between FLP measurements: after 2 weeks but within 3 months.
pi_ageInMonths	24<108	|pi_hasOtherRiskCondition	Y	pi_hypertension	Y	pi_isSmoker	Y	pi_bmiPercentile	>=95	pi_diabetes1	Y	|pi_diabetes2	Y							LP1	Lipids	Measure FLP 2X and Average Results	Measure fasting lipid profile two times and average results (Grade B).		Interval between FLP measurements: after 2 weeks but within 3 months.
pi_ageInMonths	24<108	|pi_hasOtherRiskCondition	Y	pi_hypertension	Y	pi_isSmoker	Y	pi_bmiPercentile	>=95	pi_diabetes1	Y	|pi_diabetes2	Y							LP1	Lipids	Measure FLP 2X and Average Results	Measure fasting lipid profile two times and average results (Grade B).		Interval between FLP measurements: after 2 weeks but within 3 months.
pi_ageInMonths	24<108	!pi_parent_TC	>=240	!pi_parent_Dyslipidemia	Y	!pi_hasFemaleMaleCVD	Y	!pi_hasOtherRiskCondition	Y	!pi_hypertension	Y	!pi_isSmoker	Y	!pi_bmiPercentile	>=95	!pi_diabetes1	Y	!pi_diabetes2	Y	LP59	Lipids	No Screening	No Routine lipid screening (Grade B)
pi_ageInMonths	108<144																			LP10	Lipids	Measure Non Fasting Lipids	Measure non fasting lipid profile and calculate non-HDL-C, or measure fasting lipid profile. (Grade B).		Non HDL-C =TC-HDL-C. Disregard TG and LDL-C in nonfasting sample.
pi_ageInMonths	144<204	!pi_parent_TC	>=240	!pi_parent_Dyslipidemia	Y	!pi_hasFemaleMaleCVD	Y	!pi_hasOtherRiskCondition	Y	!pi_hypertension	Y	!pi_isSmoker	Y	!pi_bmiPercentile	>=85	!pi_diabetes1	Y	!pi_diabetes2	Y	LP59	Lipids	No Screening	No Routine lipid screening (Grade B)
pi_ageInMonths	144<204	pi_hasFemaleMaleCVD	Y																	LP1	Lipids	Measure FLP 2X and Average Results	Measure fasting lipid profile two times and average results (Grade B).		Interval between FLP measurements: after 2 weeks but within 3 months.
pi_ageInMonths	144<204	pi_parent_TC	>=240																	LP1	Lipids	Measure FLP 2X and Average Results	Measure fasting lipid profile two times and average results (Grade B).		Interval between FLP measurements: after 2 weeks but within 3 months.
pi_ageInMonths	144<204	pi_parent_Dyslipidemia	Y																	LP1	Lipids	Measure FLP 2X and Average Results	Measure fasting lipid profile two times and average results (Grade B).		Interval between FLP measurements: after 2 weeks but within 3 months.
pi_ageInMonths	144<204	|pi_diabetes1	Y	|pi_diabetes2	Y															LP1	Lipids	Measure FLP 2X and Average Results	Measure fasting lipid profile two times and average results (Grade B).		Interval between FLP measurements: after 2 weeks but within 3 months.
pi_ageInMonths	144<204	pi_hypertension	Y																	LP1	Lipids	Measure FLP 2X and Average Results	Measure fasting lipid profile two times and average results (Grade B).		Interval between FLP measurements: after 2 weeks but within 3 months.
pi_ageInMonths	144<204	pi_bmiPercentile	>=85																	LP1	Lipids	Measure FLP 2X and Average Results	Measure fasting lipid profile two times and average results (Grade B).		Interval between FLP measurements: after 2 weeks but within 3 months.
pi_ageInMonths	144<204	pi_isSmoker	Y																	LP1	Lipids	Measure FLP 2X and Average Results	Measure fasting lipid profile two times and average results (Grade B).		Interval between FLP measurements: after 2 weeks but within 3 months.
pi_ageInMonths	144<204	|pi_hasOtherRiskCondition	Y	pi_hypertension	Y	pi_isSmoker	Y	pi_bmiPercentile	>=95	pi_diabetes1	Y	|pi_diabetes2	Y							LP1	Lipids	Measure FLP 2X and Average Results	Measure fasting lipid profile two times and average results (Grade B).		Interval between FLP measurements: after 2 weeks but within 3 months.
pi_ageInMonths	144<204	|pi_hasOtherRiskCondition	Y	pi_hypertension	Y	pi_isSmoker	Y	pi_bmiPercentile	>=95	pi_diabetes1	Y	|pi_diabetes2	Y							LP1	Lipids	Measure FLP 2X and Average Results	Measure fasting lipid profile two times and average results (Grade B).		Interval between FLP measurements: after 2 weeks but within 3 months.
pi_ageInMonths	204<264																			LP10	Lipids	Measure Non Fasting Lipids	Measure non fasting lipid profile and calculate non-HDL-C (Grade B).		Non HDL-C =TC-HDL-C. Disregard TG and LDL-C in nonfasting sample.

## Sheet: Lipid Tool
V1	T1	V2	T 2			Code	Title	Recommendation Header	Recommendation	Grade	More Info
pi_ageInMonths	108<144	pi_NonHDLC_av	>=145			LP1	Lipids	Measure FLP 2X and Average Results	Measure fasting lipid profile two times and average results (Grade B).		Interval between Fasting measurements: after 2 weeks but within 3 months.
pi_ageInMonths	108<144	pi_HDLC_av	<40			LP1	Lipids	Measure FLP 2X and Average Results	Measure fasting lipid profile two times and average results (Grade B).		Interval between Fasting measurements: after 2 weeks but within 3 months.
pi_ageInMonths	108<144	pi_ldlC_av	>=130			LP1	Lipids	Measure FLP 2X and Average Results	Measure fasting lipid profile two times and average results (Grade B).		Interval between Fasting measurements: after 2 weeks but within 3 months.
pi_ageInMonths	108<144	pi_NonHDLC_av	>=145			LP1	Lipids	Measure FLP 2X and Average Results	Measure fasting lipid profile two times and average results (Grade B).		Interval between Fasting measurements: after 2 weeks but within 3 months.
pi_ageInMonths	108<144	pi_HDLC_av	<40			LP1	Lipids	Measure FLP 2X and Average Results	Measure fasting lipid profile two times and average results (Grade B).		Interval between Fasting measurements: after 2 weeks but within 3 months.
pi_ageInMonths	204<240	pi_NonHDLC_av	>=145			LP1	Lipids	Measure FLP 2X and Average Results	Measure fasting lipid profile two times and average results (Grade B).		Interval between Fasting measurements: after 2 weeks but within 3 months.
pi_ageInMonths	204<240	pi_HDLC_av	<40			LP1	Lipids	Measure FLP 2X and Average Results	Measure fasting lipid profile two times and average results (Grade B).		Interval between Fasting measurements: after 2 weeks but within 3 months.
pi_ageInMonths	204<240	pi_ldlC_av	>=130			LP1	Lipids	Measure FLP 2X and Average Results	Measure fasting lipid profile two times and average results (Grade B).		Interval between Fasting measurements: after 2 weeks but within 3 months.
pi_ageInMonths	204<240	pi_NonHDLC_av	>=145			LP1	Lipids	Measure FLP 2X and Average Results	Measure fasting lipid profile two times and average results (Grade B).		Interval between Fasting measurements: after 2 weeks but within 3 months.
pi_ageInMonths	204<240	pi_HDLC_av	<40			LP1	Lipids	Measure FLP 2X and Average Results	Measure fasting lipid profile two times and average results (Grade B).		Interval between Fasting measurements: after 2 weeks but within 3 months.
pi_ageInMonths	204<240	pi_tg_av	>=130			LP1	Lipids	Measure FLP 2X and Average Results	Measure fasting lipid profile two times and average results (Grade B).		Interval between Fasting measurements: after 2 weeks but within 3 months.
pi_ageInMonths	240<264	pi_ldlC_av	>=160			LP70	Lipids	Measure FLP 2X and Average Results	Measure fasting lipid profile two times . Adult Treatment Panel III (ATP III) management algorithm)(Grade B).		Interval between Fasting measurements: after 2 weeks but within 3 months.
pi_ageInMonths	240<264	pi_NonHDLC_av	>=190			LP70	Lipids	Measure FLP 2X and Average Results	Measure fasting lipid profile two times . Adult Treatment Panel III (ATP III) management algorithm)(Grade B).
pi_ageInMonths	240<264	pi_HDLC_av	<40			LP70	Lipids	Measure FLP 2X and Average Results	Measure fasting lipid profile two times . Adult Treatment Panel III (ATP III) management algorithm)(Grade B).
pi_ageInMonths	240<264	pi_tg_av	>=150			LP70	Lipids	Measure FLP 2X and Average Results	Measure fasting lipid profile two times . Adult Treatment Panel III (ATP III) management algorithm)(Grade B).
pi_ageInMonths	24<240	pi_tg_av	>=500			LP41	Lipids	Consult Lipid Specialist	Consult Lipid Specialist
pi_ageInMonths	24<240	pi_ldlC_av	>=250			LP41	Lipids	Consult Lipid Specialist	Consult Lipid Specialist
pi_ageInMonths	108<120	pi_tg_av	>=100			LP1	Lipids	Measure FLP 2X and Average Results	Measure fasting lipid profile two times and average results (Grade B).
pi_ageInMonths	120<144	pi_tg_av	>=130			LP1	Lipids	Measure FLP 2X and Average Results	Measure fasting lipid profile two times and average results (Grade B).		Interval between Fasting measurements: after 2 weeks but within 3 months.

## Sheet: BP Tool
V1	T1	V2	T2	V3	T3	V4	T4	Code	Title	Recommendation Header	Recommendation	Grade
pi_ageInMonths	0<36	pi_bpSysPercentile_av2	>=90	pi_bpDiaPercentile_av2	>=90	!pi_measureTypeBP	auscultation	BP40	Blood Pressure	Confirm BP	Confirm by auscultation. (Grade D)
pi_ageInMonths	0<36	pi_bpSysPercentile_av2	<90	pi_bpDiaPercentile_av2	<90	pi_measureTypeBP	auscultation	BP41	Blood Pressure	Normotensive	Normotensive. Assess other CV risk factors andpromote CHILD1 and activity education. Re-evaluate at next visit. (Grade D)
pi_ageInMonths	0<36	pi_bpSysPercentile_av2	90<95	pi_bpDiaPercentile_av2	90<95	pi_measureTypeBP	auscultation	BP42	Blood Pressure	Pre HTN	Pre Hypertension .See BP Management Table. (Grade D)
pi_ageInMonths	0<36	pi_bpSysPercentile_av2	>=95	pi_bpDiaPercentile_av2	>=95	pi_measureTypeBP	auscultation	BP99	Blood Pressure	BP Measurement and Categorization
pi_ageInMonths	36<216	pi_bpSysPercentile_av2	>=20	pi_bpDiaPercentile_av2	>=20			BP99	Blood Pressure	BP Measurement and Categorization
pi_ageInMonths	216<264	pi_bpSys_ave	120<140	pi_bpDia_ave	80<90			BP21	Blood Pressure	Pre HTN	Pre-Hypertension . Evaluation and treatment per JNC recommendations.
pi_ageInMonths	216<264	pi_bpSys_ave	140<160	pi_bpDia_ave	90<100			BP22	Blood Pressure	Stage 1 HTN	Stage 1 Hypertension . Evaluation and treatment per JNC recommendations.
pi_ageInMonths	216<264	pi_bpSys_ave	>=160	pi_bpDia_ave	>=100			BP23	Blood Pressure	Stage 2 HTN	Stage 2 Hypertension . Evaluation and treatment per JNC recommendations.

## Sheet: BP Screener
V1	T1	V2	T2	V3	T3	V4	T4	V5	T5	Code	Title	Recommendation Header	Recommendation	Grade	More Info	Supportive Actions
pi_ageInMonths	0<36									BP1	Blood Pressure	No Measurement	No routine BP measurement. Measure BP if history (+) for neonatal complications, congenital heart disease, urinary/ renal abnormality, solid-organ transplant, malignancy, drug Rx, or condition known to raise BP or increase intracranial pressure (Grade D).
pi_ageInMonths	36<144	pi_bpSysPercentile_av	<90	pi_bpDiaPercentile_av	<90					BP6	Blood Pressure	Repeat in 1 Year	Repeat in 1 year (Grade D).
pi_ageInMonths	36<144	|pi_bpSysPercentile_av	>=90	|pi_bpDiaPercentile_av	>=90					BP7	Blood Pressure	Repeat BP	Repeat BP two times by auscultation, average replicate measurements, re-evaluate BP category . Use BP calculator for additional measurements. (Grade D).
pi_ageInMonths	144<216	pi_bpSysPercentile_av	<90	pi_bpDiaPercentile_av	<90	pi_bpSys	<120	pi_bpDia	<80	BP13	Blood Pressure	Repeat BP	Counsel on CHILD1, activity recommendations, and repeat in 1 year (Grade D).
pi_ageInMonths	144<216	|pi_bpSysPercentile_av	>=90	|pi_bpDiaPercentile_av	>=90					BP14	Blood Pressure	Repeat BP	Repeat BP two times by auscultation, average replicate measurements, re-evaluate BP category . Use BP calculator for additional measurements. (Grade D).
pi_ageInMonths	144<216	|pi_bpSys	>=120	|pi_bpDia	>=80					BP14	Blood Pressure	Repeat BP	Repeat BP two times by auscultation, average replicate measurements, re-evaluate BP category . Use BP calculator for additional measurements. (Grade D).
pi_ageInMonths	216<264	pi_bpSys	<120	pi_bpDia	<80					BP20	Blood Pressure	Measure BP	Measure BP at all health care visits.
pi_ageInMonths	216<264	pi_bpSys	120<140	pi_bpDia	80<90					BP21	Blood Pressure	Pre HTN	Pre-Hypertension . Evaluation and treatment per JNC recommendations.
pi_ageInMonths	216<264	pi_bpSys	140<160	pi_bpDia	90<100					BP22	Blood Pressure	Stage 1 HTN	Stage 1 Hypertension . Evaluation and treatment per JNC recommendations.
pi_ageInMonths	216<264	pi_bpSys	>=160	pi_bpDia	>=100					BP23	Blood Pressure	Stage 2 HTN	Stage 2 Hypertension . Evaluation and treatment per JNC recommendations.
