# Supplementary material for: A Mobile Clinical Decision Support Tool for Pediatric Cardiovascular Risk-Reduction Clinical Practice Guidelines: Development and Description
Source: JMIR Mhealth Uhealth. 2017 Mar 7;5(3):e29. doi: 10.2196/mhealth.6291 (PMC5378042; doi:10.2196/mhealth.6291)
Supplement: Multimedia Appendix 4 [file mhealth_v5i3e29_app4.xml]

<instrument name="calc" title="Calculators" description="Growth/BMI/BP percentiles/thresholds" type="hatteras" iconFile="peds/media/phitsize/calc.jpg">

	<!-- calc is patient data entered by nurse or physician -->

	<!-- start of instrument -->

	<logic event="onInstrumentEnter">
		<![CDATA[
			set {calc_dob} = call today();
			set {calc_cutoff} = "30";
			set {calc_decplaces} = "1";
			
			set {calc_YN_height} = "";
			set {calc_minHeight} = "-1";
			set {calc_maxHeight} = "999";

			set {calc_YN_weight} = "";
			set {calc_minWeight} = "-1";
			set {calc_maxWeight} = "999";

			set {calc_YN_BPDia} = "";
			set {calc_minBPDia} = "-1";
			set {calc_maxBPDia} = "999";

			set {calc_YN_BPSys} = "";
			set {calc_minBPSys} = "-1";
			set {calc_maxBPSys} = "999";
		]]>
	</logic>

	<form name="startCalcs" title="Start">
		<entity name="theCalculator" type="radio">
			<text>Select calculator:</text>
			<item code="P">Enter measurements, get percentiles</item>
			<item code="T">Enter percentiles, get thresholds</item>
		</entity>
	</form>

	<form name="contCalcs" title="Setup cont'd">
		<entity name="theCalcType" type="radio">
			<text>Select calculator type:</text>
			<item code="1">BMI calculator only</item>
			<item code="2">BMI &amp; BP calculator</item>
		</entity>
	</form>

	<form name="Form_DOB" title="Date of Birth">
		<entity name="dob" type="date">
			<alternateValueDisplay><![CDATA[["-1"=""]]]></alternateValueDisplay>
			<text>Enter date of birth:</text>
		</entity>
		<logic event="onFormExit">
			<!-- validate age -->
			<![CDATA[
				set {calc_ageInMonths} = call calculateAgeInMonths({calc_dob});
				if ("{calc_ageInMonths}"<"0")	then call Message("Date of birth must be before today.");
				if ("{calc_ageInMonths}"<"0")	then goto Form_DOB;
				set {calc_ageInYears} = call calculateAgeInYears({calc_dob});
				set {calc_ageInYearsFromMonths} = call calculateAgeInYearsFromAgeInMonths({calc_ageInMonths});
				set {calc_formattedDOB} = call formatDateTime({calc_dob});
			]]>
		</logic>
	</form>

	<form name="Form_Sex" title="Sex">
		<entity name="sex" type="radio">
			<text>Choose a sex:</text>
			<item code="M">Male</item>
			<item code="F">Female</item>
		</entity>
		<logic event="onFormExit">
			<![CDATA[
				if ("{calc_sex}"=="") then call Message("Please select a sex.");
				if ("{calc_sex}"=="") then goto Form_Sex;
				if ("{calc_theCalculator}"=="T") then goto tcForm_Height;
			]]>
		</logic>
	</form>

	<form name="Form_Height" title="Height">
		<logic event="onFormEnter">
			<![CDATA[
				if ("{setting_measureSystem}"=="metric") then set {calc_htMeas} = "cm";
				if ("{setting_measureSystem}"!="metric") then set {calc_htMeas} = "inches";

				if ("{calc_YN_height}"=="") 			then set {calc_YN_height} = "not asked";
				if ("{calc_YN_height}"=="just asked")	then set {calc_YN_height} = "was asked";
			]]>
		</logic>
		<entity name="heightDisplayed" type="number">
			<alternateValueDisplay><![CDATA[["-1"=""]]]></alternateValueDisplay>
			<text>Enter height ({calc_htMeas}):</text>
		</entity>
		<logic event="onFormExit">
			<![CDATA[
				set {calc_height} = "{calc_heightDisplayed}";

				if ("{calc_height}"<="0")	then call Message("Please enter a height.");
				if ("{calc_height}"<="0")	then goto Form_Height;

				if ("{calc_sex}"=="M")	then set {calc_minHeight} = call getMaleStatureValue("{calc_ageInMonths}", "0.1");
				if ("{calc_sex}"=="F")	then set {calc_minHeight} = call getFemaleStatureValue("{calc_ageInMonths}", "0.1");

				if ("{calc_sex}"=="M")	then set {calc_maxHeight} = call getMaleStatureValue("{calc_ageInMonths}", "99.9");
				if ("{calc_sex}"=="F")	then set {calc_maxHeight} = call getFemaleStatureValue("{calc_ageInMonths}", "99.9");

				if ("{setting_measureSystem}"=="metric" && ("{calc_height}"<"{calc_minHeight}" || "{calc_height}">"{calc_maxHeight}") && "{calc_YN_height}"=="not asked")	then call Message("Are you sure about the height? If so, hit Next again.");
				if ("{setting_measureSystem}"=="metric" && ("{calc_height}"<"{calc_minHeight}" || "{calc_height}">"{calc_maxHeight}") && "{calc_YN_height}"=="not asked")	then set {calc_YN_height} = "just asked";
				if ("{setting_measureSystem}"=="metric" && ("{calc_height}"<"{calc_minHeight}" || "{calc_height}">"{calc_maxHeight}") && "{calc_YN_height}"=="just asked")	then goto Form_Height;

				if ("{setting_measureSystem}"!="metric" && ("{calc_height}"<("{calc_minHeight}" / "2.54") || "{calc_height}">("{calc_maxHeight}" / "2.54")) && "{calc_YN_height}"=="not asked")		then call Message("Are you sure about the height? If so, hit Next again.");
				if ("{setting_measureSystem}"!="metric" && ("{calc_height}"<("{calc_minHeight}" / "2.54") || "{calc_height}">("{calc_maxHeight}" / "2.54")) && "{calc_YN_height}"=="not asked")		then set {calc_YN_height} = "just asked";
				if ("{setting_measureSystem}"!="metric" && ("{calc_height}"<("{calc_minHeight}" / "2.54") || "{calc_height}">("{calc_maxHeight}" / "2.54")) && "{calc_YN_height}"=="just asked")	then goto Form_Height;

				if ("{setting_measureSystem}"=="metric") then set {calc_htText} = "{calc_height}"+" cm";
				if ("{setting_measureSystem}"!="metric") then set {calc_htText} = "{calc_height}"+" in";
				if ("{setting_measureSystem}"!="metric") then set {calc_height} = "{calc_height}" * "2.54";
			]]>
		</logic>
	</form>

	<form name="Form_Weight" title="Weight">
		<logic event="onFormEnter">
			<![CDATA[
				if ("{setting_measureSystem}"=="metric") then set {calc_wtMeas} = "kg";
				if ("{setting_measureSystem}"!="metric") then set {calc_wtMeas} = "pounds";

				if ("{calc_YN_weight}"=="") 			then set {calc_YN_weight} = "not asked";
				if ("{calc_YN_weight}"=="just asked")	then set {calc_YN_weight} = "was asked";
			]]>
		</logic>
		<entity name="weightDisplayed" type="number">
			<alternateValueDisplay><![CDATA[["-1"=""]]]></alternateValueDisplay>
			<text>Enter weight ({calc_wtMeas}):</text>
		</entity>
		<logic event="onFormExit">
			<![CDATA[
				set {calc_weight} = "{calc_weightDisplayed}";

				if ("{calc_weight}"<="0")	then call Message("Please enter a weight.");
				if ("{calc_weight}"<="0")	then goto Form_Weight;

				if ("{calc_sex}"=="M")	then set {calc_minWeight} = call getMaleWeightValue("{calc_ageInMonths}", "0.1");
				if ("{calc_sex}"=="F")	then set {calc_minWeight} = call getFemaleWeightValue("{calc_ageInMonths}", "0.1");

				if ("{calc_sex}"=="M")	then set {calc_maxWeight} = call getMaleWeightValue("{calc_ageInMonths}", "99.9");
				if ("{calc_sex}"=="F")	then set {calc_maxWeight} = call getFemaleWeightValue("{calc_ageInMonths}", "99.9");

				if ("{setting_measureSystem}"=="metric" && ("{calc_weight}"<"{calc_minWeight}" || "{calc_weight}">"{calc_maxWeight}") && "{calc_YN_weight}"=="not asked")	then call Message("Are you sure about the weight? If so, hit Next again.");
				if ("{setting_measureSystem}"=="metric" && ("{calc_weight}"<"{calc_minWeight}" || "{calc_weight}">"{calc_maxWeight}") && "{calc_YN_weight}"=="not asked")	then set {calc_YN_weight} = "just asked";
				if ("{setting_measureSystem}"=="metric" && ("{calc_weight}"<"{calc_minWeight}" || "{calc_weight}">"{calc_maxWeight}") && "{calc_YN_weight}"=="just asked")	then goto Form_Weight;

				if ("{setting_measureSystem}"!="metric" && ("{calc_weight}"<("{calc_minWeight}" * "2.2") || "{calc_weight}">("{calc_maxWeight}" * "2.2")) && "{calc_YN_weight}"=="not asked")		then call Message("Are you sure about the weight? If so, hit Next again.");
				if ("{setting_measureSystem}"!="metric" && ("{calc_weight}"<("{calc_minWeight}" * "2.2") || "{calc_weight}">("{calc_maxWeight}" * "2.2")) && "{calc_YN_weight}"=="not asked")		then set {calc_YN_weight} = "just asked";
				if ("{setting_measureSystem}"!="metric" && ("{calc_weight}"<("{calc_minWeight}" * "2.2") || "{calc_weight}">("{calc_maxWeight}" * "2.2")) && "{calc_YN_weight}"=="just asked")	then goto Form_Weight;

				if ("{setting_measureSystem}"=="metric") then set {calc_wtText} = "{calc_weight}"+" kg";
				if ("{setting_measureSystem}"!="metric") then set {calc_wtText} = "{calc_weight}"+" lb";
				if ("{setting_measureSystem}"!="metric") then set {calc_weight} = "{calc_weight}" / "2.2";
			]]>
		</logic>
	</form>

	<form name="Form_systolic" title="BPS">
		<logic event="onFormEnter">
			<![CDATA[
				if ("{calc_theCalcType}"=="1") then goto Form_lookup;
				if ("{calc_theCalcType}"=="2" && "{calc_ageInMonths}"<"30") then goto Form_skipBP;

				if ("{calc_YN_BPSys}"=="") 				then set {calc_YN_BPSys} = "not asked";
				if ("{calc_YN_BPSys}"=="just asked")	then set {calc_YN_BPSys} = "was asked";
			]]>
		</logic>
		<entity name="BPsys" type="integer">
			<alternateValueDisplay><![CDATA[["-1"=""]]]></alternateValueDisplay>
			<text>Enter systolic blood pressure (mmHg):</text>
		</entity>
		<logic event="onFormExit">
			<!-- validate systolic pressure -->
			<![CDATA[
				if ("{calc_BPsys}"<="0")	then call Message("Please enter a valid systolic blood pressure reading.");
				if ("{calc_BPsys}"<="0")	then goto Form_systolic;

				if ("{calc_sex}"=="M") then set {calc_minBPSys} = call getMaleBPValue("S", "{calc_ageInMonths}", "{calc_height}", "0.1");
				if ("{calc_sex}"=="F") then set {calc_minBPSys} = call getFemaleBPValue("S", "{calc_ageInMonths}", "{calc_height}", "0.1");

				if ("{calc_sex}"=="M") then set {calc_maxBPSys} = call getMaleBPValue("S", "{calc_ageInMonths}", "{calc_height}", "99.9");
				if ("{calc_sex}"=="F") then set {calc_maxBPSys} = call getFemaleBPValue("S", "{calc_ageInMonths}", "{calc_height}", "99.9");

				if (("{calc_BPsys}"<"{calc_minBPSys}" || "{calc_BPsys}">"{calc_maxBPSys}") && "{calc_YN_BPSys}"=="not asked")	then call Message("Are you sure about the systolic blood pressure? If so, hit Next again.");
				if (("{calc_BPsys}"<"{calc_minBPSys}" || "{calc_BPsys}">"{calc_maxBPSys}") && "{calc_YN_BPSys}"=="not asked")	then set {calc_YN_BPSys} = "just asked";
				if (("{calc_BPsys}"<"{calc_minBPSys}" || "{calc_BPsys}">"{calc_maxBPSys}") && "{calc_YN_BPSys}"=="just asked")	then goto Form_systolic;
			]]>
		</logic>
	</form>

	<form name="Form_diastolic" title="BPD">
		<logic event="onFormEnter">
			<![CDATA[
				if ("{calc_YN_BPDia}"=="") 				then set {calc_YN_BPDia} = "not asked";
				if ("{calc_YN_BPDia}"=="just asked")	then set {calc_YN_BPDia} = "was asked";
			]]>
		</logic>
		<entity name="BPdia" type="integer">
			<alternateValueDisplay><![CDATA[["-1"=""]]]></alternateValueDisplay>
			<text>Enter diastolic blood pressure (mmHg):</text>
		</entity>
		<logic event="onFormExit">
			<!-- validate diastolic pressure -->
			<![CDATA[
				if ("{calc_BPdia}"<="0")	then call Message("Please enter a valid diastolic blood pressure reading.");
				if ("{calc_BPdia}"<="0")	then goto Form_diastolic;

				if ("{calc_sex}"=="M") then set {calc_minBPDia} = call getMaleBPValue("D", "{calc_ageInMonths}", "{calc_height}", "0.1");
				if ("{calc_sex}"=="F") then set {calc_minBPDia} = call getFemaleBPValue("D", "{calc_ageInMonths}", "{calc_height}", "0.1");

				if ("{calc_sex}"=="M") then set {calc_maxBPDia} = call getMaleBPValue("D", "{calc_ageInMonths}", "{calc_height}", "99.9");
				if ("{calc_sex}"=="F") then set {calc_maxBPDia} = call getFemaleBPValue("D", "{calc_ageInMonths}", "{calc_height}", "99.9");

				if (("{calc_BPdia}"<"{calc_minBPDia}" || "{calc_BPdia}">"{calc_maxBPDia}") && "{calc_YN_BPDia}"=="not asked")	then call Message("Are you sure about the diastolic blood pressure? If so, hit Next again.");
				if (("{calc_BPdia}"<"{calc_minBPDia}" || "{calc_BPdia}">"{calc_maxBPDia}") && "{calc_YN_BPDia}"=="not asked")	then set {calc_YN_BPDia} = "just asked";
				if (("{calc_BPdia}"<"{calc_minBPDia}" || "{calc_BPdia}">"{calc_maxBPDia}") && "{calc_YN_BPDia}"=="just asked")	then goto Form_diastolic;

				goto Form_lookup;
			]]>
		</logic>
	</form>

	<form name="Form_skipBP" title="no BP">
		<entity name="skipBP" type="info">
			<text>
				BP for this age group is not supported at this time.
			</text>
		</entity>
		<logic event="onFormExit">
			<![CDATA[
				goto Form_lookup;
			]]>
		</logic>
	</form>

	<form name="Form_lookup" title="Summary">
		<logic event="onFormEnter">
			<![CDATA[
				if ("{calc_theCalculator}"=="T")				then goto exitCalcs;
				
				if ("{calc_sex}"=="M")						then set {calc_sexTxt} = "male";
				if ("{calc_sex}"=="F")						then set {calc_sexTxt} = "female";

				if ("{calc_sex}"=="M")						then set {calc_heightP} = call getMaleStaturePercentile({calc_ageInMonths}, {calc_height}, {calc_cutoff});
				if ("{calc_sex}"=="F")						then set {calc_heightP} = call getFemaleStaturePercentile({calc_ageInMonths}, {calc_height}, {calc_cutoff});
				set {calc_heightP} = call formatNumber ({calc_heightP},1);
				if ("{calc_heightP}"!="0.1" && "{calc_heightP}"!="99.9")	then set {calc_heightP} = call formatNumber ("{calc_heightP}", "0");
				if ("{calc_heightP}"<="0")					then set {calc_heightP} = "n/a";
				if ("{calc_heightP}">="100")					then set {calc_heightP} = "n/a";
				if ("{calc_heightP}"!="n/a")					then set {calc_heightP} = call addOrdinalSuffix("{calc_heightP}");
				if ("{calc_heightP}"!="n/a")					then set {calc_heightP} = "{calc_heightP}" + "%ile";

				if ("{calc_sex}"=="M")						then set {calc_weightP} = call getMaleWeightPercentile({calc_ageInMonths}, {calc_weight}, {calc_cutoff});
				if ("{calc_sex}"=="F")						then set {calc_weightP} = call getFemaleWeightPercentile({calc_ageInMonths}, {calc_weight}, {calc_cutoff});
				set {calc_weightP} = call formatNumber ({calc_weightP},1);
				if ("{calc_weightP}"!="0.1" && "{calc_weightP}"!="99.9")	then set {calc_weightP} = call formatNumber ("{calc_weightP}", "0");
				if ("{calc_weightP}"<="0")					then set {calc_weightP} = "n/a";
				if ("{calc_weightP}">="100")					then set {calc_weightP} = "n/a";
				if ("{calc_weightP}"!="n/a")					then set {calc_weightP} = call addOrdinalSuffix("{calc_weightP}");
				if ("{calc_weightP}"!="n/a")					then set {calc_weightP} = "{calc_weightP}" + "%ile";

				set {calc_BMI} = ("{calc_weight}" * 10000) / ("{calc_height}" * "{calc_height}");
				set {calc_BMI} = call formatNumber ({calc_BMI},1);
				if ("{calc_sex}"=="M")						then set {calc_BMIP} = call getMaleBMIPercentile({calc_ageInMonths}, {calc_BMI});
				if ("{calc_sex}"=="F")						then set {calc_BMIP} = call getFemaleBMIPercentile({calc_ageInMonths}, {calc_BMI});
				set {calc_BMIP} = call formatNumber ({calc_BMIP},1);
				if ("{calc_BMIP}"!="0.1" && "{calc_BMIP}"!="99.9")		then set {calc_BMIP} = call formatNumber ("{calc_BMIP}", "0");
				if ("{calc_BMIP}"<="0")						then set {calc_BMIP} = "n/a";
				if ("{calc_BMIP}">="100")					then set {calc_BMIP} = "n/a";
				if ("{calc_BMIP}"!="n/a")					then set {calc_BMIP} = call addOrdinalSuffix("{calc_BMIP}");
				if ("{calc_BMIP}"!="n/a")					then set {calc_BMIP} = "{calc_BMIP}" + "%ile";


				if ("{calc_theCalcType}"=="2" && "{calc_ageInMonths}">="30" && "{calc_sex}"=="M")		then set {calc_BPsysP} = call getMaleBPSysPercentile({calc_ageInMonths}, {calc_height}, {calc_BPsys}, {calc_cutoff});
				if ("{calc_theCalcType}"=="2" && "{calc_ageInMonths}">="30" && "{calc_sex}"=="F")		then set {calc_BPsysP} = call getFemaleBPSysPercentile({calc_ageInMonths}, {calc_height}, {calc_BPsys}, {calc_cutoff});
				if ("{calc_theCalcType}"=="2" && "{calc_ageInMonths}">="30" && "{calc_sex}"=="M")		then set {calc_BPdiaP} = call getMaleBPDiaPercentile({calc_ageInMonths}, {calc_height}, {calc_BPdia}, {calc_cutoff});
				if ("{calc_theCalcType}"=="2" && "{calc_ageInMonths}">="30" && "{calc_sex}"=="F")		then set {calc_BPdiaP} = call getFemaleBPDiaPercentile({calc_ageInMonths}, {calc_height}, {calc_BPdia}, {calc_cutoff});
				if ("{calc_theCalcType}"=="2" && "{calc_ageInMonths}">="30")					then set {calc_BPsysP} = call formatNumber ({calc_BPsysP},1);
				if ("{calc_theCalcType}"=="2" && "{calc_ageInMonths}">="30")					then set {calc_BPdiaP} = call formatNumber ({calc_BPdiaP},1);
				if ("{calc_theCalcType}"=="2" && "{calc_ageInMonths}">="30" && "{calc_BPsysP}"!="0.1" && "{calc_BPsysP}"!="99.9")	then set {calc_BPsysP} = call formatNumber ("{calc_BPsysP}", "0");
				if ("{calc_theCalcType}"=="2" && "{calc_ageInMonths}">="30" && "{calc_BPdiaP}"!="0.1" && "{calc_BPdiaP}"!="99.9")	then set {calc_BPdiaP} = call formatNumber ("{calc_BPdiaP}", "0");
				if ("{calc_theCalcType}"=="2" && "{calc_ageInMonths}">="30" && "{calc_BPsysP}"<="0")		then set {calc_BPsysP} = "n/a";
				if ("{calc_theCalcType}"=="2" && "{calc_ageInMonths}">="30" && "{calc_BPsysP}">="100.0")	then set {calc_BPsysP} = "n/a";
				if ("{calc_theCalcType}"=="2" && "{calc_ageInMonths}">="30" && "{calc_BPdiaP}"<="0")		then set {calc_BPdiaP} = "n/a";
				if ("{calc_theCalcType}"=="2" && "{calc_ageInMonths}">="30" && "{calc_BPdiaP}">="100.0")	then set {calc_BPdiaP} = "n/a";
				if ("{calc_theCalcType}"=="2" && "{calc_ageInMonths}">="30" && "{calc_BPsysP}"!="n/a")		then set {calc_BPsysP} = call addOrdinalSuffix("{calc_BPsysP}");
				if ("{calc_theCalcType}"=="2" && "{calc_ageInMonths}">="30" && "{calc_BPdiaP}"!="n/a")		then set {calc_BPdiaP} = call addOrdinalSuffix("{calc_BPdiaP}");
				if ("{calc_theCalcType}"=="2" && "{calc_ageInMonths}">="30" && "{calc_BPsysP}"!="n/a")		then set {calc_BPsysP} = "{calc_BPsysP}" + "%ile";
				if ("{calc_theCalcType}"=="2" && "{calc_ageInMonths}">="30" && "{calc_BPdiaP}"!="n/a")		then set {calc_BPdiaP} = "{calc_BPdiaP}" + "%ile";
				if ("{calc_theCalcType}"=="2" && "{calc_ageInMonths}">="30" && "{calc_BPsysP}"!="n/a" && "{calc_BPdiaP}"!="n/a")	then set {calc_BPline} = "BP = {calc_BPsys}/{calc_BPdia} mmHg<br><b>BPsys = {calc_BPsysP}</b><br><b>BPdia = {calc_BPdiaP}</b><br>";
				if ("{calc_theCalcType}"=="2" && "{calc_ageInMonths}">="30" && "{calc_BPsysP}"!="n/a" && "{calc_BPdiaP}"=="n/a")	then set {calc_BPline} = "BP = n/a<br><b>BPsys = {calc_BPsysP}</b><br><b>BPdia = {calc_BPdiaP}</b><br>";
				if ("{calc_theCalcType}"=="2" && "{calc_ageInMonths}">="30" && "{calc_BPsysP}"=="n/a" && "{calc_BPdiaP}"!="n/a")	then set {calc_BPline} = "BP = n/a<br><b>BPsys = {calc_BPsysP}</b><br><b>BPdia = {calc_BPdiaP}</b><br>";
				if ("{calc_theCalcType}"=="2" && "{calc_ageInMonths}">="30" && "{calc_BPsysP}"=="n/a" && "{calc_BPdiaP}"=="n/a")	then set {calc_BPline} = "BP = n/a";
				if ("{calc_theCalcType}"=="1" || ("{calc_theCalcType}"=="2" && "{calc_ageInMonths}"<"30"))	then set {calc_BPline} = "";


				set {calc_mosText} = "{calc_ageInMonths}"+" months";
				if ("{calc_ageInMonths}"=="1")					then set {calc_mosText} = "{calc_ageInMonths}"+" month";
				if ("{calc_ageInMonths}">"24")					then set {calc_yrsText} = call calculateAgeInYearsFromAgeInMonths({calc_ageInMonths});
				if ("{calc_ageInMonths}">"24")					then set {calc_ymText} = ("{calc_ageInMonths}" - ("{calc_yrsText}" * "12"));
				if ("{calc_ageInMonths}">"24")					then set {calc_mosText} = "{calc_mosText}"+" ({calc_yrsText} y, {calc_ymText} m)";
			]]>
		</logic>
		<entity name="growthP" type="info">
			<text>
				<![CDATA[
					DOB = {calc_formattedDOB}<br>
					sex = {calc_sexTxt}<br>
					age = {calc_mosText}<br>
					height = {calc_htText}<br>
					<b>height = {calc_heightP}</b><br>
					weight = {calc_wtText}<br>
					<b>weight = {calc_weightP}</b><br>
					BMI = {calc_BMI} kg/m^2<br>
					<b>BMI = {calc_BMIP}</b><br>
					{calc_BPline}
				]]>
			</text>
		</entity>
		<logic event="onFormExit">
			<![CDATA[
				goto exitCalcs;
			]]>
		</logic>
	</form>

	<form name="tcForm_Height" title="Height">
		<entity name="the_height_ptl" type="number" required="true">
			<alternateValueDisplay><![CDATA[["-1"=""]]]></alternateValueDisplay>
			<text>Enter height percentile (e.g., 85):</text>
		</entity>
		<logic event="onFormExit">
			<![CDATA[
				if ("{calc_the_height_ptl}"<="0")	then call Message("Percentile must be greater than zero.");
				if ("{calc_the_height_ptl}">="100")	then call Message("Percentile must be less than one hundred.");
				if ("{calc_the_height_ptl}"<="0" || "{calc_the_height_ptl}">="100")	then goto tcForm_Height;
			]]>
		</logic>
	</form>

	<form name="tcForm_Weight" title="Weight">
		<entity name="the_weight_ptl" type="number" required="true">
			<alternateValueDisplay><![CDATA[["-1"=""]]]></alternateValueDisplay>
			<text>Enter weight percentile (e.g., 97):</text>
		</entity>
		<logic event="onFormExit">
			<![CDATA[
				if ("{calc_the_weight_ptl}"<="0")	then call Message("Percentile must be greater than zero.");
				if ("{calc_the_weight_ptl}">="100")	then call Message("Percentile must be less than one hundred.");
				if ("{calc_the_weight_ptl}"<="0" || "{calc_the_weight_ptl}">="100")	then goto tcForm_Weight;
			]]>
		</logic>
	</form>

	<form name="tcForm_BMI" title="BMI">
		<entity name="the_bmi_ptl" type="number" required="true">
			<alternateValueDisplay><![CDATA[["-1"=""]]]></alternateValueDisplay>
			<text>Enter BMI percentile (e.g., 50):</text>
		</entity>
		<logic event="onFormExit">
			<![CDATA[
				if ("{calc_the_bmi_ptl}"<="0")		then call Message("Percentile must be greater than zero.");
				if ("{calc_the_bmi_ptl}">="100")	then call Message("Percentile must be less than one hundred.");
				if ("{calc_the_bmi_ptl}"<="0" || "{calc_the_bmi_ptl}">="100")	then goto tcForm_BMI;
			]]>
		</logic>
	</form>

	<form name="tcForm_BPS" title="BPsys">
		<logic event="onFormEnter">
			<![CDATA[
				if ("{calc_theCalcType}"=="1") then goto tcForm_lookup;
				if ("{calc_theCalcType}"=="2" && "{calc_ageInMonths}"<"30") then goto tcForm_skipBP;
			]]>
		</logic>
		<entity name="the_BPs_ptl" type="number" required="true">
			<alternateValueDisplay><![CDATA[["-1"=""]]]></alternateValueDisplay>
			<text>Enter systolic BP percentile (e.g., 90):</text>
		</entity>
		<logic event="onFormExit">
			<![CDATA[
				if ("{calc_the_BPs_ptl}"<="0")		then call Message("Percentile must be greater than zero.");
				if ("{calc_the_BPs_ptl}">="100")	then call Message("Percentile must be less than one hundred.");
				if ("{calc_the_BPs_ptl}"<="0" || "{calc_the_BPs_ptl}">="100")	then goto tcForm_BPS;
			]]>
		</logic>
	</form>

	<form name="tcForm_BPD" title="BPdia">
		<entity name="the_BPd_ptl" type="number" required="true">
			<alternateValueDisplay><![CDATA[["-1"=""]]]></alternateValueDisplay>
			<text>Enter diastolic BP percentile (e.g., 95):</text>
		</entity>
		<logic event="onFormExit">
			<![CDATA[
				if ("{calc_the_BPd_ptl}"<="0")		then call Message("Percentile must be greater than zero.");
				if ("{calc_the_BPd_ptl}">="100")	then call Message("Percentile must be less than one hundred.");
				if ("{calc_the_BPd_ptl}"<="0" || "{calc_the_BPd_ptl}">="100")	then goto tcForm_BPD;

				goto tcForm_lookup;
			]]>
		</logic>
	</form>

	<form name="tcForm_skipBP" title="no BP">
		<entity name="skipBP" type="info">
			<text>
				BP for this age group is not supported at this time.
			</text>
		</entity>
		<logic event="onFormExit">
			<![CDATA[
				goto tcForm_lookup;
			]]>
		</logic>
	</form>

	<form name="tcForm_lookup" title="Summary">
		<logic event="onFormEnter">
			<![CDATA[
				if ("{setting_testMode}"=="false") then set {calc_decplaces}="1";
				if ("{setting_testMode}"=="true") then set {calc_decplaces}="7";
			
				if ("{calc_sex}"=="M")				then set {calc_sexTxt} = "male";
				if ("{calc_sex}"=="F")				then set {calc_sexTxt} = "female";

				if ("{calc_sex}"=="M")				then set {calc_the_heightV} = call getMaleStatureValue({calc_ageInMonths}, {calc_the_height_ptl});
				if ("{calc_sex}"=="F")				then set {calc_the_heightV} = call getFemaleStatureValue({calc_ageInMonths}, {calc_the_height_ptl});

				if ("{setting_measureSystem}"=="metric")	then set {calc_htText} = call formatNumber ("{calc_the_heightV}", {calc_decplaces});
				if ("{setting_measureSystem}"=="metric")	then set {calc_htText} = "{calc_htText}"+" cm";
				if ("{setting_measureSystem}"!="metric")	then set {calc_htText} = ("{calc_the_heightV}" / "2.54");
				if ("{setting_measureSystem}"!="metric")	then set {calc_htText} = call formatNumber ("{calc_htText}", {calc_decplaces});
				if ("{setting_measureSystem}"!="metric")	then set {calc_htText} = "{calc_htText}"+" in";

				set {calc_heightP} = call addOrdinalSuffix("{calc_the_height_ptl}");

				if ("{calc_sex}"=="M")				then set {calc_the_weightV} = call getMaleWeightValue({calc_ageInMonths}, {calc_the_weight_ptl});
				if ("{calc_sex}"=="F")				then set {calc_the_weightV} = call getFemaleWeightValue({calc_ageInMonths}, {calc_the_weight_ptl});

				if ("{setting_measureSystem}"=="metric")	then set {calc_wtText} = call formatNumber ("{calc_the_weightV}", {calc_decplaces});
				if ("{setting_measureSystem}"=="metric")	then set {calc_wtText} = "{calc_wtText}"+" kg";
				if ("{setting_measureSystem}"!="metric")	then set {calc_wtText} = ("{calc_the_weightV}" * "2.2");
				if ("{setting_measureSystem}"!="metric")	then set {calc_wtText} = call formatNumber ("{calc_wtText}", {calc_decplaces});
				if ("{setting_measureSystem}"!="metric")	then set {calc_wtText} = "{calc_wtText}"+" lb";

				set {calc_weightP} = call addOrdinalSuffix("{calc_the_weight_ptl}");

				if ("{calc_sex}"=="M")				then set {calc_the_BMIV} = call getMaleBMIValue({calc_ageInMonths}, {calc_the_bmi_ptl});
				if ("{calc_sex}"=="F")				then set {calc_the_BMIV} = call getFemaleBMIValue({calc_ageInMonths}, {calc_the_bmi_ptl});
				set {calc_the_BMIV} = call formatNumber ("{calc_the_BMIV}", {calc_decplaces});

				set {calc_BMIP} = call addOrdinalSuffix("{calc_the_bmi_ptl}");


				if ("{calc_theCalcType}"=="2" && "{calc_ageInMonths}">="30" && "{calc_sex}"=="M")	then set {calc_the_BPsysV} = call getMaleBPValue("S", {calc_ageInMonths}, {calc_the_heightV}, {calc_the_BPs_ptl});
				if ("{calc_theCalcType}"=="2" && "{calc_ageInMonths}">="30" && "{calc_sex}"=="F")	then set {calc_the_BPsysV} = call getFemaleBPValue("S", {calc_ageInMonths}, {calc_the_heightV}, {calc_the_BPs_ptl});
				if ("{calc_theCalcType}"=="2" && "{calc_ageInMonths}">="30" && "{calc_sex}"=="M")	then set {calc_the_BPdiaV} = call getMaleBPValue("D", {calc_ageInMonths}, {calc_the_heightV}, {calc_the_BPd_ptl});
				if ("{calc_theCalcType}"=="2" && "{calc_ageInMonths}">="30" && "{calc_sex}"=="F")	then set {calc_the_BPdiaV} = call getFemaleBPValue("D", {calc_ageInMonths}, {calc_the_heightV}, {calc_the_BPd_ptl});
				if ("{calc_theCalcType}"=="2" && "{calc_ageInMonths}">="30")				then set {calc_the_BPsysV} = call formatNumber ("{calc_the_BPsysV}", "0");
				if ("{calc_theCalcType}"=="2" && "{calc_ageInMonths}">="30")				then set {calc_the_BPdiaV} = call formatNumber ("{calc_the_BPdiaV}", "0");
				if ("{calc_theCalcType}"=="2" && "{calc_ageInMonths}">="30")				then set {calc_BPsysP} = call addOrdinalSuffix("{calc_the_BPs_ptl}");
				if ("{calc_theCalcType}"=="2" && "{calc_ageInMonths}">="30")				then set {calc_BPdiaP} = call addOrdinalSuffix("{calc_the_BPd_ptl}");
				if ("{calc_theCalcType}"=="2" && "{calc_ageInMonths}">="30")				then set {calc_tcBPline} = "<b>BPsys = {calc_the_BPsysV} mmHg</b><br>BPsys = {calc_BPsysP} %ile<br><b>BPdia = {calc_the_BPdiaV} mmHg</b><br>BPdia = {calc_BPdiaP} %ile<br>";
				if ("{calc_theCalcType}"=="1" || ("{calc_theCalcType}"=="2" && "{calc_ageInMonths}"<"30"))	then set {calc_tcBPline} = "";


				set {calc_mosText} = "{calc_ageInMonths}"+" months";
				if ("{calc_ageInMonths}"=="1")			then set {calc_mosText}="{calc_ageInMonths}"+" month";
				if ("{calc_ageInMonths}">"24")			then set {calc_yrsText}=call calculateAgeInYearsFromAgeInMonths({calc_ageInMonths});
				if ("{calc_ageInMonths}">"24")			then set {calc_ymText}=("{calc_ageInMonths}" - ("{calc_yrsText}" * "12"));
				if ("{calc_ageInMonths}">"24")			then set {calc_mosText}="{calc_mosText}"+" ({calc_yrsText} y, {calc_ymText} m)";
			]]>
		</logic>
		<entity name="growthP" type="info">
			<text>
				<![CDATA[
					DOB = {calc_formattedDOB}<br>
					sex = {calc_sexTxt}<br>
					age = {calc_mosText}<br>
					<b>height = {calc_htText}</b><br>
					height = {calc_heightP} %ile<br>
					<b>weight = {calc_wtText}</b><br>
					weight = {calc_weightP} %ile<br>
					<b>BMI = {calc_the_BMIV}</b><br>
					BMI = {calc_BMIP} %ile<br>
					{calc_tcBPline}
				]]>
			</text>
		</entity>
		<logic event="onFormExit">
			<![CDATA[
				goto exitCalcs;
			]]>
		</logic>
	</form>

	<form name="exitCalcs" title="Exit">
		<entity name="the_exitCalcs" type="info">
			<text>Tap Home to exit.</text>
		</entity>
	</form>

</instrument>
